# Supplementary material for: Dysplasia of the tricuspid valve leading to recurrent atrial flutter and fibrillation: a case report
Source: Eur Heart J Case Rep. 2024 Dec 20;9(1):ytae675. doi: 10.1093/ehjcr/ytae675 (PMC11694669; doi:10.1093/ehjcr/ytae675)
Supplement: ytae675_Supplementary_Data [file ytae675_supplementary_data.zip]

Archive with 5 entries (5 files):
- Cardiac MRT.mp4
- TEE 3D labeled.mp4
- TEE coaptation deficit. labeled.mp4
- TEE Colour Doppler labeled.mp4
- TEE short and long axis labeled.mp4
